# Supplementary material for: Lighting Up DNA in the Near-Infrared: An Os(II)–pydppn Complex with Light-Switch Behavior
Source: Molecules. 2025 Dec 5;30(24):4671. doi: 10.3390/molecules30244671 (PMC12736211; doi:10.3390/molecules30244671)
Supplement: Supplementary file 1 [file molecules-30-04671-s001.zip]

Archive with 1 entries (1 files):
- molecules-4009969-supplementary.pdf
